# Supplementary material for: Reappraisal of the extinct barbelthroat shark †Bavariscyllium and the nebulous origin of carcharhiniform galeomorphs
Source: Commun Biol. 2026 Feb 17;9:158. doi: 10.1038/s42003-025-09272-5 (PMC12913886; doi:10.1038/s42003-025-09272-5)
Supplement: Supplementary file 3 — Supplementary Data 1 [file 42003_2025_9272_MOESM3_ESM.xlsx]

## Sheet: Supplementary Data 1
No	Order	Family	Species	Source	PP1	PP2	PD1	PD2	PRC	D1L	D2L	ANL	D1H	D2H	IDS	LLL	CVM	PAS	ACS
1	Incerti ordinis	Incertae familiae	†Bavariscyllium tischlingeri	SMNS 96085	14,2348007816003	31,9563108247297	41,9364718735308	59,6347059727759	67,067664524047	9,33963469153149	8,9589661958402	17,8133505452771	5,4428975865899	5,863101768518	10,7670336419694	29,0251647076924	32,9145596822601	5,24819848923046	2,28344959612825
2	Incerti ordinis	Incertae familiae	†Bavariscyllium tischlingeri	SMF P 271	15,3345380401335	35,6256656064533	41,5498796779758	60,8352613993746	68,007542201902	9,57806125452434	9,38617037027787	17,9102677767094	5,74202743948667	6,38973275845153	9,56814293792668	28,3859901994188	31,9924756367969	5,08413622344041	1,25279398621782
3	Incerti ordinis	Incertae familiae	†Bavariscyllium tischlingeri	LF 1435	15,3273152929109	30,267351940961	41,4976273733556	59,4303474622794	66,7087257513503	6,66967855622566	8,0453549471119	16,4010992748973	5,09826636784724	5,28506090745992	10,5093934578316	29,1413088057784	33,2915519274659	6,98556597745859	2,23064946575984
4	Incerti ordinis	Incertae familiae	†Bavariscyllium tischlingeri	JME SOS 4124 (holotype)	15,8620055832461	32,9210103104074	40,8586707358639	58,6385090566736	66,4867256188886	8,93054037553397	9,44537327013084	19,1286845842247	5,48839895243579	5,91451163964254	7,29910650212019	29,5481951178799	33,4596514825176	3,67489326679237	3,3669053364071
5	Incerti ordinis	Incertae familiae	†Palaeoscyllium formosum	SNSB-BSPG AS I 1364	19,0314286408022	40,1353134433733	38,37232659081	58,5937331531011	76,8144051799858	9,15219909814809	10,3695480569705	6,71386755644045	6,3765857415573	6,77348276244402	10,9983517949169	17,3783334468133	23,1856117995659	13,8376045112631	6,18057379678227
6	Incerti ordinis	Incertae familiae	†Palaeoscyllium formosum	SMNK-PAL 44950	18,7218115260183	44,0062555542003	37,4241652000674	61,0306054586535	84,3978520854752	12,7784723553294	11,0725160745091	8,26824391433898	7,51857208408115	6,8895	10,8029013980612	15,1034860048674	20,6343078232182	12,461810335314	5,91328114563186
7	Orectolobiformes	Parascylliidae	Cirrhoscyllium expolitum	Ebert et al. 2021	16,6224771433875	34,5098658055687	47,9486758140936	64,6261670663938	75,2765377323754	8,74224401050463	9,25304273016047	9,67344094449509	4,88458339908508	5,05779850533774	8,5110804197157	20,5985561133043	24,9105667518288	12,4774650820169	6,00014606669771
8	Orectolobiformes	Parascylliidae	Cirrhoscyllium formosanum	Ebert et al. 2021	15,0464182793062	36,8413569650898	49,0497426907297	66,3507041004263	78,5798293532572	8,15535166759712	8,65053505371407	8,73586277302696	4,75659099565383	4,61882749061286	9,54722612084753	17,5519444719812	21,5961522742174	14,5464956720911	7,69582113744785
9	Orectolobiformes	Parascylliidae	Cirrhoscyllium japonicum	Ebert et al. 2021	15,8722384680198	34,4664016326374	48,2601055092818	66,8402691730121	77,4760856352078	8,11503676825435	7,7979611161689	9,60874438389588	5,35854808654648	5,6969490652942	10,7836372790187	17,9232088247289	22,4339827884397	13,5212570682263	10,4572576108156
10	Orectolobiformes	Parascylliidae	Parascyllium collare	Ebert et al. 2021	15,568353611816	36,7844322115411	50,476152178284	70,0102705669462	80,1683938246179	9,02386140712201	9,32802234527581	7,21106830198727	6,20242254960032	5,52949935061759	11,2826688258405	16,4547524467316	19,8281283114427	19,6064579586026	7,47740746979964
11	Orectolobiformes	Parascylliidae	Parascyllium elongatum	Ebert et al. 2021	12,32491231487	33,0198419667901	50,3879534455865	70,097892600714	84,4358676958765	6,71608537410293	8,57634040436887	7,2636501011183	3,27206387407424	4,26057568743925	13,7826721662966	12,4914140737894	15,8767687007994	25,1328318862606	10,5747745053202
12	Orectolobiformes	Parascylliidae	Parascyllium ferrugineum	Ebert et al. 2021	15,2682500745646	37,0976444532173	51,1498388273483	70,6302081114148	82,4454852092462	8,66980171459528	8,99282092574928	9,25257976241925	5,70062929942287	5,77128092041019	11,3218244378957	13,6949580394588	17,5682320747055	16,3042854447226	9,69714150063173
13	Orectolobiformes	Parascylliidae	Parascyllium sparsimaculatum	Ebert et al. 2021	15,2168572973857	37,5439331780926	51,5633994236732	71,8237246987501	81,4752852504517	8,15624559798686	8,2151782282734	7,4715749511757	5,87161164548773	5,87535063936795	12,6304517574141	14,6128358790375	18,5239321694338	19,1309752165573	7,82593157467292
14	Orectolobiformes	Parascylliidae	Parascyllium variolatum	Ebert et al. 2021	14,8496167460072	34,2198719928838	48,6069232011648	68,4471784241295	80,0882046113952	8,68431526974947	8,98330142539052	8,78607142756216	5,30771075165433	5,20308516149144	11,2616959258191	16,3506124607708	20,0410067968592	19,3083450701087	8,47797699802161
15	Orectolobiformes	Hemiscyllidae	Chiloscyllium arabicum	Ebert et al. 2021	15,687326672182	32,3857408891126	35,5173662107644	56,8400443110426	82,5126187543553	10,8941677057729	10,6383464458217	10,6392378848543	6,15775644363659	5,53966305778808	10,7780849497913	12,4970185712841	17,7757291590795	29,6584375247999	0
16	Orectolobiformes	Hemiscylliidae	Chiloscyllium burmensis	Ebert et al. 2021	13,4567342670655	30,2548509827135	35,434817378092	55,5459794843177	82,801730994396	11,5400930255199	9,17066732033132	11,9787524219058	5,45012460482408	5,2161265675565	8,93519158371993	13,3694413514169	17,2840190292906	29,7744683107376	0
17	Orectolobiformes	Hemiscylliidae	Chiloscyllium caerulopunctatum	Ebert et al. 2021	14,0848183480775	32,3215564483091	37,1638545654491	55,4785715605233	82,1627842029712	13,6710607672489	12,9759228208887	12,2989538700939	6,73256911987951	8,0221548733006	4,84773142921101	13,6080343472256	18,9029273598776	28,7332015574046	0
18	Orectolobiformes	Hemiscylliidae	Chiloscyllium griseum	Ebert et al. 2021	17,7773610236736	35,495026730333	38,0865684232852	59,1305041331455	86,0023282694812	12,5176537980195	12,1526366011177	7,22910940975956	7,19433965831331	6,15635392216922	8,90935764840002	9,35006424798135	14,3433482531786	32,2492269706354	0
19	Orectolobiformes	Hemiscylliidae	Chiloscyllium hasselti	Ebert et al. 2021	17,3521484541031	35,9252172434642	41,6531527016806	60,306185609372	85,1144336972882	13,3502030518986	12,1547199157833	11,3006822604669	7,49425543252696	6,380888793131	5,69769345479125	11,785358739515	15,1172622268681	25,2747271860392	0
20	Orectolobiformes	Hemiscylliidae	Chiloscyllium indicum	Ebert et al. 2021	14,4980689314827	35,1254895609251	43,8133521458068	61,9478736506163	87,7319700812103	8,92302575011658	8,98391990060405	10,9831655175188	5,19352534955438	4,74115638013516	9,08762039964912	8,97531080257012	12,769466398973	31,9094696817351	0
21	Orectolobiformes	Hemiscylliidae	Chiloscyllium plagiosum	Ebert et al. 2021	15,7943054856885	32,9774352468236	38,4597324438272	57,6678595636614	82,0919364018221	11,0048117328543	10,8043337334777	9,50418325541314	7,65255523579752	6,5678392593401	8,41831510654551	14,1711119507235	18,32354131712	29,5936353126496	0
22	Orectolobiformes	Hemiscylliidae	Chiloscyllium punctatum	Ebert et al. 2021	16,1565813398773	39,5693891411175	41,2553664396754	59,5250445446016	82,7595217618531	14,0111576726717	13,5934080076802	7,23961734687223	8,7071978336845	7,68015019509188	6,41850968415725	14,1639441342434	17,8733637630862	25,8794352205403	0
23	Orectolobiformes	Hemiscylliidae	Hemiscyllium freycineti	Ebert et al. 2021	14,2194744976816	28,6360781324498	37,7647856092903	59,2459044122619	84,3240266436324	11,5958763550046	11,3513509987884	9,78449287023894	7,7061686614025	7,3524798114935	9,42215094913103	11,7278248200955	15,8626231459219	37,6344025239139	0
24	Orectolobiformes	Hemiscylliidae	Hemiscyllium galei	Ebert et al. 2021	13,3919625137314	30,2621095243758	40,5462022739333	57,87177509978	83,6707377228622	10,2622443107644	10,3626166907724	9,65490119179429	8,39967033858123	8,15677222252537	7,67523697947182	13,0673012351868	16,4230475158977	34,7253433846297	0
25	Orectolobiformes	Hemiscylliidae	Hemiscyllium hallstromi	Ebert et al. 2021	13,2914409609493	31,1472911727118	39,1813749007924	56,7483464309494	84,3339019316765	11,329678855337	11,0064755866102	7,3468746256957	5,90263338493253	6,02162818537712	6,86956939490253	12,1908368786494	15,7211391415288	36,0168610023779	0
26	Orectolobiformes	Hemiscylliidae	Hemiscyllium halmahera	Ebert et al. 2021	15,1102050275032	32,8700306977126	40,7395668320356	59,6519751992221	85,6736616408157	10,9021118834996	10,8349164796565	8,77509800507259	7,68053683279866	7,04106093520959	8,45694700693498	10,8221121791506	14,4288597194315	33,7284840469068	0
27	Orectolobiformes	Hemiscylliidae	Hemiscyllium henryi	Ebert et al. 2021	13,1098091801421	28,7177941087925	35,3119225513133	56,5052797326909	84,2230340633455	12,6155386448958	12,3057256390966	9,96274983876812	8,10430653772174	8,70904291843721	8,28213437750583	11,1558983479465	15,8704989026233	37,1794300510138	0
28	Orectolobiformes	Hemiscylliidae	Hemiscyllium michaeli	Ebert et al. 2021	12,9366424695572	29,2630178115477	37,4289444498306	58,8568854811692	83,311472316649	10,9205016918557	11,4914459443068	10,3504921663362	7,61522031079018	6,96184618568372	11,0584065210029	12,6403122944416	16,993444303535	33,7027316198992	0
29	Orectolobiformes	Hemiscylliidae	Hemiscyllium ocellatum	Ebert et al. 2021	13,5579669157974	32,6289893923433	39,7481708650507	58,3700450104798	86,2958457583503	11,8072188062332	10,8582728548939	9,26686349603566	7,029903948949	5,92459733815161	6,76052798731898	9,73544550288658	13,655613528099	35,2395363568423	0
30	Orectolobiformes	Hemiscylliidae	Hemiscyllium strahani	Ebert et al. 2021	12,6176006830523	28,0748114454738	36,964664475323	58,7073086860068	86,3707323901658	11,866099659039	11,4245631912525	10,5117545254608	7,13411901160867	6,88323465621105	9,93829835979625	10,8233928033447	14,3178627835165	39,1832368733488	0
31	Orectolobiformes	Hemiscylliidae	Hemiscyllium trispeculare	Ebert et al. 2021	13,3920612904208	28,8039323961789	37,3636118563223	58,0636731641354	84,0594468382995	12,302391004709	11,2861379121429	7,50907659998174	8,31857887619735	7,1849930648254	8,84843491153848	12,6442146730033	16,7390113354233	37,0602686238787	0
32	Carcharhiniformes	Scyliorhinidae	Cephaloscyllium albipinnum	Ebert et al. 2021	17,8262617198089	47,0336701368758	53,8078495899249	69,6901159584183	78,3528343736569	10,6438875907036	6,70961439005254	9,47549908032829	6,83150540292186	2,89651481268197	6,00139869230747	17,3479150375945	23,0163797434397	9,26821696730725	2,48975491580346
41	Carcharhiniformes	Scyliorhinidae	Cephaloscyllium cooki	Ebert et al. 2021	17,3489234680934	44,4801449042533	47,4883168554455	63,262480480991	75,9023635419368	9,96508045755622	5,87003964997414	10,8134712086057	6,57330006089127	3,19623704593236	6,11519166400544	17,021662811959	24,3418319509792	4,0444104058193	4,89149680989339
42	Carcharhiniformes	Scyliorhinidae	Cephaloscyllium fasciatum	Ebert et al. 2021	19,0206934814207	47,2852985538956	51,4706272394966	65,0908755717089	77,0902294575032	10,4136783159985	7,93753040889116	10,0559023576212	5,04653891925007	3,44323217109591	3,06565102963038	16,9578021333943	23,0177316173769	4,24383115287906	4,19785095284453
43	Carcharhiniformes	Scyliorhinidae	Cephaloscyllium formosanum	Ebert et al. 2021	20,1598648150467	48,5255554164406	54,8098994198907	67,4860102527719	77,0982012436877	9,61558191783871	7,8954038159231	9,60193126330287	5,74001328547779	2,78773319143608	3,73125860773757	16,9927608057538	23,4021343711309	6,61232923639804	2,69850399259908
44	Carcharhiniformes	Scyliorhinidae	Cephaloscyllium hiscosellum	Ebert et al. 2021	18,9059066695356	45,9819129028683	51,7310538635578	66,5898584459702	79,413788531798	9,77742133894942	6,31268378877087	8,743074980385	4,66311097201303	2,50885120200301	5,15569204554593	15,5024809446498	21,8069709871834	5,9477469371255	5,33460695012247
33	Carcharhiniformes	Scyliorhinidae	Cephaloscyllium isabellum	Ebert et al. 2021	17,9099198666459	47,6043470529438	52,7636463871731	66,9897188789243	78,857376890238	9,65750175757736	8,02348740739839	7,903141726604	6,52166635290414	3,80527999283491	4,47839842854975	14,9824068353564	20,9070620915018	7,85855556487906	3,47819886688976
34	Carcharhiniformes	Scyliorhinidae	Cephaloscyllium laticeps	Ebert et al. 2021	21,2558837974453	50,2305709728313	52,8486924170184	69,9614048965364	79,4262672710915	11,3047144266584	7,82913408756047	9,21455922044845	6,30575753756286	3,54168749266563	6,15372412324355	15,3783015546699	20,6467939551723	6,47656694816173	2,86703378375442
35	Carcharhiniformes	Scyliorhinidae	Cephaloscyllium pictum	Ebert et al. 2021	20,9299934260412	50,9026801925579	56,1091729333769	70,562925655135	80,0945137009649	8,63356005954824	7,23357205963172	8,55129861772952	7,10052765584456	3,61643820130923	6,066976987666	15,1674968173692	20,707513617486	6,57382833967541	4,02887585304941
45	Carcharhiniformes	Scyliorhinidae	Cephaloscyllium sarawakensis	Ebert et al. 2021	22,0645977641242	46,2347973927828	50,40056179531	66,6386638663866	77,8983985355057	8,58740221848272	6,46414641464147	9,08684346695539	3,86397335385712	2,35169169090822	8,06039299582132	17,7830609147871	22,5002500250025	8,04923970657936	4,29234227770603
36	Carcharhiniformes	Scyliorhinidae	Cephaloscyllium signourum	Ebert et al. 2021	22,0844457323551	51,0788268718358	56,2330178217899	69,3002000198694	78,3722673896744	9,00304627587177	6,38889679944296	7,93046934561264	4,82682444490193	2,98918944888124	4,07098368428295	15,1191195386652	21,3066486552408	5,56583927585025	2,75845247533556
46	Carcharhiniformes	Scyliorhinidae	Cephaloscyllium silasi	Ebert et al. 2021	17,6127409985785	44,4877794490051	48,0276534381257	63,0046136164183	76,9652651617505	9,87026527153121	8,87649972967856	10,7242506052613	5,17843280517574	3,52274384852956	4,35214264798496	18,3567934376779	22,7047839830577	6,33228255427787	5,00463144219915
47	Carcharhiniformes	Scyliorhinidae	Cephaloscyllium speccum	Ebert et al. 2021	19,5863595962196	49,9996848114553	56,3487341701988	70,4633771561342	80,5359335591243	9,89279024680567	7,47835904583515	10,4286759842197	5,64667885830449	2,98903078653019	4,39111985620446	14,5392780356407	20,9877748145224	6,11896172111205	3,02426669211361
48	Carcharhiniformes	Scyliorhinidae	Cephaloscyllium stevensi	Ebert et al. 2021	21,1588660317607	50,1356432251916	53,3930356126188	66,9907448940736	77,3561941784521	10,9961050225464	7,99857329697645	9,30899828634894	6,00585930075478	3,93462016095591	2,63733700059149	17,4708995375597	23,7205017528593	4,62979033243614	1,95498282764806
37	Carcharhiniformes	Scyliorhinidae	Cephaloscyllium sufflans	Ebert et al. 2021	20,19619620403	47,6783818747855	53,0937770986605	68,0857696448916	78,7299115299726	12,1565039285109	9,22716930042006	10,6529243238555	5,96012381499575	3,03922380632201	3,57177871993346	15,7763904133159	21,6362987759585	5,17933457374412	2,21758752928476
38	Carcharhiniformes	Scyliorhinidae	Cephaloscyllium umbratile	Ebert et al. 2021	18,9779554195635	45,6957190981658	48,2621559739224	64,214570930526	75,9252121995475	10,3726542947815	7,43219581289703	9,21348295067093	6,29437104656271	3,35334738033798	6,01238753646798	19,1787480253872	24,2248442428041	5,94223946469217	4,67772645469211
39	Carcharhiniformes	Scyliorhinidae	Cephaloscyllium variegatum	Ebert et al. 2021	20,634569351076	53,05239866806	55,8821297908849	69,9120438739305	80,4258868711911	10,2960342459098	7,27040785824583	9,22488215522618	6,92785745450941	2,97523406451478	4,08408256949543	15,2121118970449	20,5355673495138	5,2891504110844	3,76120647656572
40	Carcharhiniformes	Scyliorhinidae	Cephaloscyllium ventriosum	Ebert et al. 2021	23,6167219984388	49,8732401377175	53,4417318725137	67,589015029244	79,1700386333368	10,1900017628783	7,1902610864069	10,4333702646556	6,48254478765142	4,04403413506256	4,24325459940601	15,4578994881132	21,8482137869256	4,62674040758355	2,72763573673858
49	Carcharhiniformes	Scyliorhinidae	Cephaloscyllium zebrum	Ebert et al. 2021	20,1627978437337	50,9577417530812	54,9083395593501	70,1538662803711	78,6573013466016	10,5479155556541	7,19488497406804	9,58163340256925	5,27349055492607	3,15851373570135	4,68857094551573	16,5332799612661	22,6673299058731	5,87001467731848	1,90300974127152
50	Carcharhiniformes	Scyliorhinidae	Poroderma africanum	Ebert et al. 2021	18,7222748155821	45,129943036138	57,3042757133525	71,8919371299822	78,6644523111068	10,4960018781445	8,25581458540069	12,2633271634257	6,5027927617528	3,42637467026499	4,72190309948188	16,3699205592697	21,5610771941304	6,17387835753654	1,85397209085959
51	Carcharhiniformes	Scyliorhinidae	Poroderma pantherinum	Ebert et al. 2021	19,9897207320664	43,5445654075469	55,1019396956858	70,5161909335988	80,5440405781165	9,57049828370997	7,73726799659676	14,19082276521	6,60646159563359	4,29679919243637	5,13433134231375	16,2558907485502	20,5775296941537	5,17338386763432	5,43340805542547
52	Carcharhiniformes	Scyliorhinidae	Scyliorhinus boa	Ebert et al. 2021	19,3744663795187	41,9575025083423	48,2259672985197	66,4274684783535	77,4814765224377	9,26530349637703	7,95614009156971	9,82876759969465	6,72431361842941	4,19647406191476	9,21735372930074	16,3557177162869	22,6040114349109	6,93434924819286	7,60531994623366
60	Carcharhiniformes	Scyliorhinidae	Scyliorhinus cabofriensis	Ebert et al. 2021	18,4509179981905	45,7717823760173	54,7018793865723	71,9604584056322	81,0048350933607	8,93096655346667	6,99029894450534	9,02735538523142	5,05200083997845	3,37395692893095	8,39054563382939	13,8713180835796	19,5525419130553	8,62845257447744	6,14801620306262
61	Carcharhiniformes	Scyliorhinidae	Scyliorhinus canicula	Ebert et al. 2021	16,1521019118801	38,9699098449427	48,7750357362294	68,1547543366515	78,7635840596313	8,63652891401636	7,85631960197111	13,5856136166499	5,96289169939273	4,54802608000351	11,1347070563758	15,9061375466114	21,6359531787476	5,8967114844733	7,95968679479765
62	Carcharhiniformes	Scyliorhinidae	Scyliorhinus capensis	Ebert et al. 2021	18,0818155721612	42,5775931925605	51,6252266238196	68,9864746080275	77,3348365168416	8,58981148418583	7,60962747314142	10,5667817450996	5,61477286333641	3,20132018221609	9,02768466785418	17,3674194970695	22,6599481201767	7,37826093286763	5,60920980948931
63	Carcharhiniformes	Scyliorhinidae	Scyliorhinus cervigoni	Ebert et al. 2021	18,9091676016037	45,6688496360268	53,5625016307042	69,9944556057088	79,7292378740836	10,1909445908454	7,78772144963081	12,474669728042	5,95511432323601	4,09895982814552	6,57282507544725	15,1900531392143	20,7028987397918	5,82770196815126	4,63139562188536
64	Carcharhiniformes	Scyliorhinidae	Scyliorhinus comoroensis	Ebert et al. 2021	18,3843429378898	38,5443273597615	47,3944341659997	65,7861010844055	77,6208929475284	10,5720246111825	9,32768684137149	13,7143165128812	6,72541353867138	5,39255774915171	8,00878356072808	18,2289528468225	24,0845513344749	8,67152773235002	3,68544003539851
65	Carcharhiniformes	Scyliorhinidae	Scyliorhinus duhamelii	Ebert et al. 2021	19,2283894607702	44,258375649411	54,0151283826149	73,3942366099905	81,7561398609302	8,56680253450938	6,36782985622495	11,8569703897933	5,20658902893431	3,95576453099515	11,5754403389488	14,8236199235648	18,3021047381329	4,65270027829182	8,04229688011067
53	Carcharhiniformes	Scyliorhinidae	Scyliorhinus garmani	Ebert et al. 2021	18,7235607630106	45,5959519089732	50,3909828886354	64,8909070504924	76,5704413604574	9,90739855881226	7,5476267921693	10,6100192269419	4,5643164440766	3,72777350609818	4,82251682686196	18,7303993470029	24,1431385768907	6,98870406203122	4,64673014859892
54	Carcharhiniformes	Scyliorhinidae	Scyliorhinus haeckelii	Ebert et al. 2021	17,4730649407945	42,4588680048986	48,7881695460784	67,0341606638928	78,4750545764336	10,259065555832	7,79311266597049	10,5822319343583	6,28648797253846	3,68207556703529	8,38876458948416	17,0599031370175	21,6092033959636	7,4351738459081	8,11473601740361
55	Carcharhiniformes	Scyliorhinidae	Scyliorhinus hesperius	Ebert et al. 2021	20,1123320231481	43,1760045894525	53,6578992733439	69,3083843809924	79,6375871636197	9,32301010866472	7,73450565236115	10,8167995003601	6,66620580842253	4,07600856761562	6,4625368985501	15,8299589597038	21,1576759092657	8,59668012503171	5,40697587211445
56	Carcharhiniformes	Scyliorhinidae	Scyliorhinus meadi	Ebert et al. 2021	16,725453837977	40,1365589831769	45,612482908389	61,7085306975116	75,0771812591164	9,30827070938066	7,84770695250869	10,1142991298223	5,29825812299873	3,89847420009086	7,23147421530756	18,0514585203719	25,4452948887116	6,82747091980584	8,47833033709331
57	Carcharhiniformes	Scyliorhinidae	Scyliorhinus retifer	Ebert et al. 2021	19,027896725167	40,7436300955975	51,0725914783917	67,784086215966	78,7147813082812	9,65919218178736	8,54532294035048	9,84377920852769	6,2077712616345	4,29532185352154	7,7407217413608	15,9162837406044	21,5563825116182	9,2298512783282	6,95600951192686
66	Carcharhiniformes	Scyliorhinidae	Scyliorhinus stellaris	Ebert et al. 2021	18,273550376069	43,4308536369279	51,3628818440045	67,771186560439	78,1236880524312	10,6629880499309	9,17521368915036	13,877820789185	6,17833681736603	5,26896623695118	6,28415140160298	5,92439920818427	22,3367477940801	5,64171968810026	3,63137303500012
58	Carcharhiniformes	Scyliorhinidae	Scyliorhinus torazame	Ebert et al. 2021	16,368948120067	38,9539021352352	49,99626121906	65,4991598611434	77,7666435528853	9,42542327565032	7,75186232591301	9,69657184219736	5,45757679173469	3,86944263905765	6,34816745391192	16,2135061287749	22,6547301013166	6,54897476974978	6,96161011035925
59	Carcharhiniformes	Scyliorhinidae	Scyliorhinus torrei	Ebert et al. 2021	17,8697009531855	41,7025122993255	49,0658469072829	65,7855383714391	76,4502943338212	9,07075120286762	7,70137448535874	9,46837740206681	6,20843386668273	3,86354580135994	7,85880759096262	18,4948029901421	24,2286114778343	6,89616567127872	8,8139278516381
67	Carcharhiniformes	Scyliorhinidae	Scyliorhinus ugoi	Ebert et al. 2021	16,3687584177563	45,3843256568974	50,3621822171346	65,0936496783295	77,6671505325749	9,29885373984735	9,21674360054917	10,8701175383389	6,66202723370332	3,99953315886921	5,49933635968675	16,3874494499946	22,6125629382477	5,87009254451672	6,09014684848549
68	Carcharhiniformes	Atelomycteridae	Atelomycterus baliensis	Ebert et al. 2021	16,5094163235987	38,6874542358673	43,779730380775	63,8571837296225	77,5835972651963	11,4792750439597	11,4820361104009	11,0200249061237	7,89332369786368	6,26146820903751	8,75531994455257	18,0361773622119	23,2338305861809	12,1313215377096	5,70803744266983
69	Carcharhiniformes	Atelomycteridae	Atelomycterus erdmanni	Ebert et al. 2021	15,5249521205258	39,2698662853704	42,4703112470233	66,5355090879678	77,4581609063441	10,242076186202	9,66232576828944	8,76524880801418	7,35397847554538	7,57991653924899	13,8364939874513	17,766459493356	22,7954350552549	14,468168194809	5,85049340646151
70	Carcharhiniformes	Atelomycteridae	Atelomycterus fasciatus	Ebert et al. 2021	17,9380432972559	44,621647932291	49,6409069545092	71,0882923666967	81,7417338815745	9,91905949709582	9,08804540598732	10,0238221430711	5,28430699477078	4,99123680792848	11,5298259405268	14,5822690036918	18,5445535815607	11,7175899939173	5,69642267847151
71	Carcharhiniformes	Atelomycteridae	Atelomycterus macleayi	Ebert et al. 2021	16,1134565217391	39,1958695652174	43,8300217391304	65,4815	77,8807608695652	10,5435652173913	11,5595217391304	11,5227391304348	7,17404347826087	6,63473913043478	11,0875	18,3916739130435	22,361152173913	13,568152173913	5,15258695652174
72	Carcharhiniformes	Atelomycteridae	Atelomycterus marmoratus	Ebert et al. 2021	17,8469143424195	39,5416103742526	44,7808427178177	67,0205109086819	79,3138828777226	9,60716137327767	9,7948691751617	9,99333729689896	7,03351024458533	6,28770051964737	13,3906854758507	18,0264921248588	22,312403605468	14,6789674875305	5,93643585599431
73	Carcharhiniformes	Atelomycteridae	Atelomycterus marnkalha	Ebert et al. 2021	17,7925698714472	42,5386435596966	47,7095165166504	68,6202664968136	81,7871525449152	9,44362621751262	10,262855552814	7,89092739108554	4,66509639558657	4,81024683400525	11,8962490665872	15,2959040707122	18,8006447748994	14,6101514003637	7,80147193892247
74	Carcharhiniformes	Atelomycteridae	Aulohalaelurus kanakorum	Ebert et al. 2021	17,1813617783514	39,7554599357556	45,8076003897368	66,9959845627344	78,5436663310141	9,99897586454102	9,37653633908755	11,8456812686059	7,16692603458882	7,22104648379072	12,3163052149804	17,0185003221352	21,9996473147103	11,6141527257768	4,74483480216682
75	Carcharhiniformes	Atelomycteridae	Aulohalaelurus labiosus	Ebert et al. 2021	17,6542726401858	44,2475481716254	50,2895382860759	65,8273975413043	77,9864408370901	10,4227915289569	10,9191118304957	11,4198655036745	7,91724112152133	7,64582750185593	5,63203363103569	18,5606146217812	22,5433905383156	8,15099281446079	3,20552328563257
76	Carcharhiniformes	Atelomycteridae	Schroederichthys bivius	Ebert et al. 2021	17,458810354167	39,0745165449823	43,6524601624023	65,1093550426178	80,801438474855	8,04233866935859	9,66420950398528	8,82272258146416	6,43451000646027	5,90373330481425	13,4577913185469	15,353049759718	19,4547985535259	10,0984082350599	12,2380787178932
77	Carcharhiniformes	Atelomycteridae	Schroederichthys chilensis	Ebert et al. 2021	17,9784076758795	41,7191380461777	44,0906110651205	66,3996358235536	81,5865458194492	8,90667065510021	9,12254172202937	10,8705756213956	5,95660665465499	4,65729326812708	13,3340058017795	13,9570318750043	18,8408267187946	7,93629433943888	10,8267057509965
78	Carcharhiniformes	Atelomycteridae	Schroederichthys maculatus	Ebert et al. 2021	14,7828723709494	31,7356081486441	40,169459104623	61,0817472807422	80,5235495117943	7,16734195264883	10,3441350108249	10,3912383817482	5,17989270778086	5,93893733751837	13,3592506933999	14,1777016511177	19,4146965995148	11,8723100866859	18,497930668707
79	Carcharhiniformes	Atelomycteridae	Schroederichthys saurisqualus	Ebert et al. 2021	13,9987364580533	33,9469864394175	40,085096746586	64,7006716070998	82,3565731021172	7,50084051401425	9,3254133405602	9,56725535608999	4,67299712627878	5,1655046528726	17,387067406942	14,0707587836703	18,2491185740884	13,2353084996124	16,3254661511369
80	Carcharhiniformes	Atelomycteridae	Schroederichthys tenuis	Ebert et al. 2021	15,5706087365544	36,0883132510741	41,779402501164	63,0790739772263	82,2768791225798	7,42037196195782	10,6087974163246	9,28820248238374	4,60616035637261	5,09299048945589	13,9162079199614	12,6200446987313	17,767832650593	12,8462771416983	15,8398792499551
81	Carcharhiniformes	Pentanchidae	Akheilos suwartanai	Ebert et al. 2021	17,1758509213524	39,8717526843346	48,5601247045721	69,2054082696763	81,0977679846397	7,80309909640479	6,97735730459379	11,6983347366655	4,76588116290665	4,3947407428981	12,5668502662709	15,3462086341224	19,3543339055335	10,3471367025187	9,74732631536851
113	Carcharhiniformes	Pentanchidae	Apristurus albisoma	Ebert et al. 2021	24,7699425326191	46,8938738324935	55,0766474369991	67,6201760067547	76,0865167736136	7,56570921014237	9,36779797311729	14,0409091965843	2,93611840857355	3,63500901804848	4,56362574870661	20,207968082996	23,9132007673326	1,91400773112158	1,23923477931365
114	Carcharhiniformes	Pentanchidae	Apristurus ampliceps	Ebert et al. 2021	22,4927084530665	47,0061906716437	53,8759436423121	66,837199307208	75,3733556673512	7,36609747369057	10,6922118695498	13,7761619487177	3,52062807580732	4,08639518913261	5,06278780778172	21,8779218064567	25,9697273962045	4,25900652442166	0
115	Carcharhiniformes	Pentanchidae	Apristurus aphyodes	Ebert et al. 2021	23,3150713240772	46,4762153372598	51,7638011953513	64,9573687044198	71,8409388782841	8,14940259627255	8,76606899102127	12,860174353787	3,00804333284388	3,75333779278765	4,660325540165	23,5909919022836	27,8577542840672	1,78378172602635	0
116	Carcharhiniformes	Pentanchidae	Apristurus australis	Ebert et al. 2021	24,4466604663456	38,0331013682945	49,0534222359975	62,1589941134624	70,3567633454521	6,01164527237109	7,62148278671902	19,9014005495087	2,17395226129506	3,05787838169446	7,26893823884654	25,3320645786843	29,6707316516538	1,86935551074728	0
117	Carcharhiniformes	Pentanchidae	Apristurus breviventralis	Ebert et al. 2021	24,280274389886	37,7894805036134	48,7912722902651	62,7521208171173	69,6653259064697	8,94569377709583	8,80460307860339	20,6568522034715	1,92307274236404	2,72172435877647	5,04591643517502	25,5487645541903	30,3749142912051	1,31323048133016	0
118	Carcharhiniformes	Pentanchidae	Apristurus brunneus	Ebert et al. 2021	22,8417105431125	46,9251112741172	52,3995347005401	65,7086519907558	74,378497058388	9,62634470043357	9,89613835808617	14,1162365720243	3,43444325101575	4,37650285571128	3,59063042248608	21,4331771389129	25,6768491336744	0	0,980791065624056
119	Carcharhiniformes	Pentanchidae	Apristurus bucephalus	Ebert et al. 2021	22,1061460801788	47,5127763273698	51,424549081675	65,4654141870636	74,4700766166345	7,696358676004	10,3115087660376	14,5742362590583	3,49782279287232	3,96593646444533	5,98589481276976	23,1624906953707	26,5492452537146	3,56980179562488	0
120	Carcharhiniformes	Pentanchidae	Apristurus canutus	Ebert et al. 2021	22,0528298178176	38,6048130722348	50,2265511070118	61,5725227719793	70,7246700120435	6,92838271493002	9,20324327168543	23,9438178476482	2,38064021370752	3,1697803718617	4,64965190556671	21,9035206905226	29,3232732857118	0	0
121	Carcharhiniformes	Pentanchidae	Apristurus exsanguis	Ebert et al. 2021	19,6609503878841	43,3572830801801	51,8280001983128	66,1223937743705	73,0320936175469	9,69171061295174	8,69044854348834	17,4442397531876	3,62433993593106	3,3444623331846	5,73193505430552	22,1246604546059	27,0456006311217	3,13314615390637	0
122	Carcharhiniformes	Pentanchidae	Apristurus fedorovi	Ebert et al. 2021	23,2171415094032	46,0633502851448	47,9280785253989	64,7537386189364	71,9098449121198	11,8821945114389	10,673576368472	13,0437939306066	4,18134054446508	4,04608834868199	5,17910264450432	22,5617922328894	28,1071322599964	1,25439781579225	0,391279254917348
123	Carcharhiniformes	Pentanchidae	Apristurus garricki	Ebert et al. 2021	23,0106759043163	39,2119048607905	50,4311176180363	61,9837390171175	67,7595822095949	5,84992675360269	6,39421369769602	17,7251932598093	1,6595848406812	2,34377599149007	5,80615504578199	28,9427969229772	32,6319712641891	1,15245927198061	0
124	Carcharhiniformes	Pentanchidae	Apristurus gibbosus	Ebert et al. 2021	22,8131798320942	44,6435232892701	49,3479803915051	63,8875581479476	73,0098796380124	10,4830231131777	9,56171585411082	15,2094673147212	3,2126367594318	3,41464866592406	4,13166274831354	22,0351580670385	27,1288215892458	1,04377887843633	0
125	Carcharhiniformes	Pentanchidae	Apristurus herklotsi	Ebert et al. 2021	24,9595062225166	40,9403768642618	52,0252320502573	62,3859900546631	70,2347324607897	5,17121018980963	7,80109499954265	18,4463686397067	1,76110724490441	2,4132661851809	4,91613469811033	26,0334957140147	30,3196765103935	0	0,716992438337021
126	Carcharhiniformes	Pentanchidae	Apristurus indicus	Ebert et al. 2021	22,7106839568336	39,1468080586656	40,5273238544859	58,8242840149304	66,3010251949079	15,4027538999522	11,220308299902	17,3344714965984	2,72835215861462	3,34478236867401	3,32727941219636	27,7695819489509	33,72354417257	1,30619889490029	0
127	Carcharhiniformes	Pentanchidae	Apristurus internatus	Ebert et al. 2021	24,1226692462787	45,094306194873	51,4411734336194	64,0448895965914	72,1402772720603	8,41589722130136	10,3915394523034	15,1231420543784	3,55479954566946	3,88587390697093	4,53628394571946	22,5370773937948	27,8797437054025	2,52399093512747	0
128	Carcharhiniformes	Pentanchidae	Apristurus investigatoris	Ebert et al. 2021	23,8762449424637	39,6679312907622	44,8177113165995	60,9912195104985	67,5731629565206	10,1825027992661	10,3257539215266	17,6078236415653	2,31247308607045	3,10970144857535	6,58683441757115	27,1375230337588	32,3930132580109	0	0
129	Carcharhiniformes	Pentanchidae	Apristurus japonicus	Ebert et al. 2021	20,1428318949204	42,8580465655803	48,684233123113	65,3155707938948	73,12539116057	10,8392373806356	9,82899693549674	16,5250572107999	3,67794738062904	3,80724911431138	5,49710625415617	21,1061167676393	26,8743044977569	3,47819054962584	0
130	Carcharhiniformes	Pentanchidae	Apristurus kampae	Ebert et al. 2021	24,7727530251931	41,3650934292539	45,1675532533807	58,4726828420623	66,0455231231341	9,03839976372187	10,1452575494713	15,2242369514727	4,78915591246661	5,69218466145176	4,07079557483073	27,6657464781748	33,9552815796359	0	0
131	Carcharhiniformes	Pentanchidae	Apristurus laurussonii	Ebert et al. 2021	22,7846273923224	44,0200364813539	52,0484997641104	66,4086302969165	73,408397668498	9,20280197668933	8,47469676776944	15,1774389567811	2,84865455984312	3,3228904189703	4,87695695939438	21,1120942862547	26,6264096303817	0,608747263354937	0
132	Carcharhiniformes	Pentanchidae	Apristurus longicephalus	Ebert et al. 2021	22,3514337692711	39,9929794970886	49,095224536549	59,1588655041177	66,8472073395772	5,59205878964791	8,60991868823098	16,7603095976578	2,24390922468	3,11429943857712	4,89166038154151	28,0575159591463	33,2024143574718	0	0
133	Carcharhiniformes	Pentanchidae	Apristurus macrorhynchus	Ebert et al. 2021	21,1839475979077	37,3643850400619	47,3566429126922	63,0809014262603	73,2457863455485	8,57267218189064	8,2514423815923	19,5035298317582	2,93518158778183	3,31498283187061	6,91719184930746	20,6716322669953	27,5295134634964	2,19975558271303	2,24199920382841
134	Carcharhiniformes	Pentanchidae	Apristurus macrostomus	Ebert et al. 2021	20,907718016824	39,2151840105593	51,3526507544928	65,8328449797066	74,4654512006976	8,98913517374698	8,29697409206997	17,0282368060259	1,63145265542964	2,78919323256034	5,86550578033111	21,4210057656533	25,8832278525741	3,74114032293312	0
135	Carcharhiniformes	Pentanchidae	Apristurus manis	Ebert et al. 2021	24,1761810060966	43,9982177593758	49,7726339125615	62,9963159782219	69,2284636868473	8,81580977841533	10,0716156445951	13,5063845510166	3,24043947445636	4,10917310555429	4,8417609406753	24,7331094665232	30,7546484965062	0,847933578934785	0
136	Carcharhiniformes	Pentanchidae	Apristurus melanoasper	Ebert et al. 2021	20,6432562608272	45,2367738542966	50,4567286468158	65,4552476821054	73,4503694147949	8,88339610217047	9,18185072310657	15,4789953100609	2,89242628992896	3,22624138985385	6,3635161625225	20,4656274832255	26,6103479636409	2,81746468410218	1,21802279685296
137	Carcharhiniformes	Pentanchidae	Apristurus microps	Ebert et al. 2021	24,1773228955312	47,1991044614494	54,6887805658741	65,8276501441573	75,4218983790761	8,49387350648441	10,479588466288	14,4499746346708	3,93202831088217	4,48101971015463	3,70581697778789	19,8212706496938	24,6678642262313	2,71818912641719	0
138	Carcharhiniformes	Pentanchidae	Apristurus micropterygeus	Ebert et al. 2021	21,6153200991844	36,2101889642381	47,4233671121964	60,4361860363598	66,9251060562384	5,11174329629354	8,26662562245675	18,9638597905441	1,17415136530695	2,76126661388312	8,021990826793	27,0227860583602	32,9573701096411	0,935060146724355	0
139	Carcharhiniformes	Pentanchidae	Apristurus nakayai	Ebert et al. 2021	19,7645494437689	34,4067110822477	49,0603741283988	62,3069953996544	69,286849673123	6,13357678341936	8,92272249842753	21,6386918659827	1,63296072975888	2,30473860170277	6,9601344686317	24,3958336639897	31,2968304599019	2,48628256023509	0,630511951788882
140	Carcharhiniformes	Pentanchidae	Apristurus nasutus	Ebert et al. 2021	22,9099982521906	45,0541125258802	50,1640636480868	67,77189522535	77,30363013919	9,34445409652603	7,81688175156585	15,9933470201589	3,5194228576944	3,72142092553897	8,18781298613665	18,6338000245215	22,9759106652023	0,78260120990147	1,49998565231115
141	Carcharhiniformes	Pentanchidae	Apristurus parvipinnis	Ebert et al. 2021	21,9690133547538	42,7678774791316	51,8369958497855	62,6044073643269	70,5069407859849	5,8828246843003	8,64688142765987	17,7698117537829	1,79535461122384	3,03218198351389	5,44446154140391	23,4743571688131	29,727215113944	0	0
142	Carcharhiniformes	Pentanchidae	Apristurus pinguis	Ebert et al. 2021	22,0101195952162	47,9365173219158	53,8839315992578	68,5009121374276	73,2380922154418	7,74677708543832	8,48842133271191	14,2833634480708	2,70891338259513	3,29656378962233	7,12306290357081	22,4343200185036	26,734234978427	0,999960001599936	0
143	Carcharhiniformes	Pentanchidae	Apristurus platyrhynchus	Ebert et al. 2021	20,4021282875498	37,7555279426372	49,4597392123474	61,096046773084	69,9048456321624	7,52752416595562	8,79761932467347	19,1086953070098	2,65350816617138	3,73418199194508	4,77042043096888	24,6556366277217	30,7062007483328	0	0
144	Carcharhiniformes	Pentanchidae	Apristurus profundorum	Ebert et al. 2021	25,2766908960583	47,0154440624652	51,9588880344616	64,9510729247857	73,4697077510856	9,13854160867387	9,42965096453624	16,6412948168355	3,43924848290836	4,47850844839105	4,32371116802138	22,092690471551	26,8324709804031	0	0,511170283097651
145	Carcharhiniformes	Pentanchidae	Apristurus riveri	Ebert et al. 2021	22,3560261093291	40,7711112289766	47,675501940288	61,5796239762731	69,9800319454094	7,34161850364364	9,61683768271444	18,4693636220564	2,29656539027048	2,80683113538367	6,76048855434415	23,5834984657682	30,3640507196412	0,565587646847586	0
146	Carcharhiniformes	Pentanchidae	Apristurus saldanha	Ebert et al. 2021	21,739693510634	42,7312424979118	48,446258321288	63,3186456824043	73,0174496072622	9,74278430578359	10,9472035518069	18,034498523702	3,73001000423289	3,80141293492555	4,9364500879173	21,875241739989	27,1353300658054	0	0
147	Carcharhiniformes	Pentanchidae	Apristurus sibogae	Ebert et al. 2021	19,0553985238537	36,7523303340327	52,1853755617711	62,8797851075984	69,0024057585182	5,82094444497577	8,42008960515825	18,1413059260605	2,08236788542782	3,38358154582374	4,81473398849027	25,993994732893	31,1780043941827	2,8264619525856	0
148	Carcharhiniformes	Pentanchidae	Apristurus sinensis	Ebert et al. 2021	20,7104448675482	42,8251306260487	51,713961555515	65,6737565530372	72,7144353737948	7,21470923206663	7,60111021274006	19,3172235118194	2,10838267129183	3,48475956982517	7,0120975804839	21,5049816123732	27,3737861123427	0,565517331316345	0
149	Carcharhiniformes	Pentanchidae	Apristurus spongiceps	Ebert et al. 2021	26,1397271991537	43,3580096021864	48,5289208710642	64,6407264489557	71,8732913002244	9,74935737675847	9,81253308738198	19,2786755137291	4,6815222673191	5,26796758936092	6,30359721235819	21,3197486358654	28,7185218926548	0	0
150	Carcharhiniformes	Pentanchidae	Apristurus stenseni	Ebert et al. 2021	26,950016483104	45,5760545650582	50,1512637590399	66,0362758847293	74,1531655719637	10,3387033073919	11,2302053152842	14,2091972456352	2,54599221214136	3,13464030385487	3,23819554074917	21,2840066019455	25,8972302945308	2,24507492468364	0
151	Carcharhiniformes	Pentanchidae	Apristurus yangi	Ebert et al. 2021	24,3287528047214	42,6683099147295	51,6696367020281	64,9089216934615	70,3675111683402	6,28524992102974	7,58725371116734	19,2212630328101	2,34952008040292	2,4798726388545	6,87035811952303	24,7357023613683	29,7270140024649	0	0,370209092373571
82	Carcharhiniformes	Pentanchidae	Asymbolus analis	Ebert et al. 2021	17,332377071448	40,4838685139908	49,1875033958164	65,4933333333333	77,2073892963869	8,82299375169791	10,093583265417	13,1399728334692	5,25229013854931	4,87643575115458	7,546710133116	17,6254930725346	23,2316870415648	6,466742732953	6,43394729693018
152	Carcharhiniformes	Pentanchidae	Asymbolus funebris	Ebert et al. 2021	15,8571226110372	37,1832648919734	47,4546639388662	68,5314654913823	79,8964554534128	8,69258164055809	8,2487199306515	12,4267367339256	3,62112468731877	4,01475307638334	13,3311973484806	15,0105683429656	20,3192804658244	9,6545790791152	7,97744695613464
153	Carcharhiniformes	Pentanchidae	Asymbolus galacticus	Ebert et al. 2021	17,3226212038081	37,4300149469553	43,9764813702158	66,6768762167769	78,632657923408	8,27299626891303	7,1597785172516	12,3666925492167	4,2180368622002	3,63081020497067	14,4279420242473	16,6426390810275	22,7545656035692	5,95760942623343	10,2393599677236
154	Carcharhiniformes	Pentanchidae	Asymbolus occiduus	Ebert et al. 2021	16,7957634400373	37,3137797343649	45,1260079593129	65,1979652962826	79,4030819725738	7,79346487535744	9,28751017525795	13,5937750033048	4,80517859751898	4,4635247441401	12,2687303017442	16,0073331431633	21,277790629718	8,96151056487466	9,11498737224398
155	Carcharhiniformes	Pentanchidae	Asymbolus pallidus	Ebert et al. 2021	17,1827167552772	36,2272879950171	43,755450065928	64,0613168424565	76,8455871722487	8,4216956920157	9,00571013638889	12,2014516116759	4,43847064437688	4,50032230257744	11,9933735024887	17,1870431102797	23,8563476215374	8,54735565138275	9,28816241875855
156	Carcharhiniformes	Pentanchidae	Asymbolus parvus	Ebert et al. 2021	16,3332500190174	38,5190989013377	45,9896328012084	66,3612218950022	79,5134588843851	7,84629595418437	8,36359091946404	10,9338520555091	4,09713000293411	4,08884928440247	12,5204029515002	14,6193586246618	20,4909096836592	10,399930450658	10,4338574890514
157	Carcharhiniformes	Pentanchidae	Asymbolus rubiginosus	Ebert et al. 2021	14,7013383782618	37,2622365888308	42,912546361583	64,1606271268077	77,5361720329891	8,44441565713034	8,65274935272014	12,7773000822467	5,01200662842398	4,21903446189265	12,9332080215754	16,8904179975969	22,473282860864	6,9118969081845	9,54540000938969
158	Carcharhiniformes	Pentanchidae	Asymbolus springeri	Ebert et al. 2021	18,6414424210895	38,5161295790331	43,2119820164576	61,5475851320461	70,3517760475713	8,51036874345767	8,6427310576403	14,0912080869875	4,41109200973627	3,43518342861203	10,0555156795341	23,7745837845191	29,6339685464028	3,45547999755746	3,61052926889108
159	Carcharhiniformes	Pentanchidae	Asymbolus submaculatus	Ebert et al. 2021	18,0786388855071	39,415447762492	48,0207880411152	69,8535358366523	81,260174443884	10,7569307963894	9,05579856340331	13,0187009757031	4,77381428596275	4,31246412856323	11,2189983825243	14,4950823521227	19,6122841191714	10,2190549072126	6,0505982920848
160	Carcharhiniformes	Pentanchidae	Asymbolus vincenti	Ebert et al. 2021	17,4559427443131	39,4514590485132	50,1359779097023	68,0222293943968	76,8187276344973	9,92674601699805	10,5055622387182	11,1213694941335	4,07259979374565	3,73481210532664	8,89045372697705	18,1774635061284	23,9322425107827	11,0221544125717	2,08927618631571
161	Carcharhiniformes	Pentanchidae	Bythaelurus bachi	Ebert et al. 2021	21,3454828042673	51,1775697927049	51,5691073456942	67,5488057528428	78,8451870908936	10,9808812606435	10,0278796829257	11,1775306541702	5,02654027529176	5,34743277304347	5,35060734308492	16,4452295344602	21,8992278401965	2,84850255966017	3,03182310773882
162	Carcharhiniformes	Pentanchidae	Bythaelurus canescens	Ebert et al. 2021	19,5770991048542	43,2948862819758	46,6230092197692	63,5431762336385	76,4404815770952	9,56344220081193	12,1331188294157	12,4156717159451	5,77292836767925	5,68001967324754	8,51768124425028	19,3757353278516	23,9837065155021	3,67518789930028	5,87322975017715
163	Carcharhiniformes	Pentanchidae	Bythaelurus clevai	Ebert et al. 2021	19,0136034684465	45,1051267991567	48,786819590229	66,2275471485702	76,9112239644288	7,00461374325646	8,01931560816152	9,29062148940734	4,86795661964252	3,84899504548	10,6609873440995	17,2428032103429	23,2441467574159	9,82334594511539	4,24738652710468
164	Carcharhiniformes	Pentanchidae	Bythaelurus dawsoni	Ebert et al. 2021	17,1318845459955	43,2280347675918	45,6636487884538	62,172276665092	73,4226356300642	8,56913790363587	10,7440145512063	9,40343662901402	5,26244279658115	4,56523010388408	7,58692713157803	20,7102952132279	26,1039545168283	4,2209498153382	7,09440871159347
165	Carcharhiniformes	Pentanchidae	Bythaelurus giddingsi	Ebert et al. 2021	21,4281475001375	48,1497915250402	49,6333453844955	66,6781598375419	76,8700081068161	9,68235151145705	11,03770506451	12,0869605483503	7,83256696493112	7,13469380301415	7,2551764379272	17,7810368332937	23,2996719663518	0,717743448512153	3,61045716224915
166	Carcharhiniformes	Pentanchidae	Bythaelurus hispidus	Ebert et al. 2021	18,9887930380447	41,0535931168258	44,8332390235228	63,0821330118322	72,8902735969993	9,75794588232788	9,71594667666068	13,1792290015384	4,37489551828041	3,28254661270537	8,98661264449998	20,057425000875	26,8892523119671	9,19547825943292	1,26384566204944
167	Carcharhiniformes	Pentanchidae	Bythaelurus immaculatus	Ebert et al. 2021	17,9310142406783	46,8470485922383	49,8965974562452	65,7889118382433	77,9894553755843	7,90505489727144	10,2995325578867	9,63193825415806	3,59986955103816	4,65313621045766	8,00382650288075	16,9815632133928	22,600543537341	3,89324926622459	7,36712686161539
168	Carcharhiniformes	Pentanchidae	Bythaelurus incanus	Ebert et al. 2021	17,1190261830041	41,6534039557294	44,0470606340279	60,2858572478741	76,1410749599293	8,50429224943258	11,1862362839079	10,1938696062138	4,456770807748	4,63000840321887	7,72076707955322	18,4441090305694	24,7179400680517	7,43428382882474	8,60777834630043
169	Carcharhiniformes	Pentanchidae	Bythaelurus lutarius	Ebert et al. 2021	18,3194440157394	41,2433826665316	46,2139962064317	64,442774547878	75,33104600495	8,38199920094218	7,17269604631579	12,5522941610958	3,85551921586256	2,41634564511312	10,0561079449737	19,066854359756	25,3620214510942	7,19617217391985	4,89259888992696
170	Carcharhiniformes	Pentanchidae	Bythaelurus naylori	Ebert et al. 2021	18,249178405057	53,6592194375267	51,5426682691002	68,4331039453729	79,4152726343185	9,15221661631348	9,42799080883112	10,8996777091548	4,86442460748314	4,89385617181426	8,59855976618209	16,1307796125771	21,2940411081136	0,434735071360675	5,24983898499795
171	Carcharhiniformes	Pentanchidae	Bythaelurus stewarti	Ebert et al. 2021	21,4888596091481	44,9850910196456	49,5239144565062	67,9810169921738	76,769003055249	7,48480579208617	6,72059151740844	11,4473065717082	5,51524701575912	3,89385058074504	11,0934288133947	16,6513784694809	23,8711453804327	7,69327725705186	4,17338445480463
172	Carcharhiniformes	Pentanchidae	Bythaelurus tenuicephalus	Ebert et al. 2021	20,8796229578714	47,2316212502877	49,4913004740849	66,6038277609722	76,5906491969727	8,63414389218226	7,57418566451328	11,4341811912352	4,37585707941894	3,32600611261054	9,25499054156008	17,9137831086152	23,4157412002166	5,23879979646368	3,82610903278296
173	Carcharhiniformes	Pentanchidae	Bythaelurus vivaldii	Ebert et al. 2021	23,9000413425953	44,7689879237018	47,9488464720333	64,2529140878263	74,4254096546915	7,14744351910258	8,05341585042936	12,4473164482233	4,74798623304617	3,7181817430925	9,64962693850474	18,1802650186433	25,6679263623602	5,93977022907102	2,69585456796553
174	Carcharhiniformes	Pentanchidae	Cephalurus cephalus	Ebert et al. 2021	27,5794466279454	46,4089891606438	44,7748591096692	60,4553351189186	73,5072058430066	9,04506251903153	10,1964194544612	10,8969534130029	4,77452439393086	3,46137369512482	7,74640892395628	21,598076384305	27,5581465355074	2,69826528134923	4,34695764041923
175	Carcharhiniformes	Pentanchidae	Figaro boardmani	Ebert et al. 2021	18,2013702665422	37,3003379469046	45,862688552959	63,6070206866116	78,4067471985408	7,53294411647374	8,99636617400407	12,092433750341	4,72882179469481	5,18435987377808	10,2984998374942	15,4442931105137	21,7583891596112	8,53426264202955	10,0679263495321
176	Carcharhiniformes	Pentanchidae	Figaro striatus	Ebert et al. 2021	17,018326401464	39,3858033227746	45,4384255176289	66,8643380108231	80,4408216657012	7,43658252751439	7,86030065352656	11,1317603121342	3,96523367444741	4,57629492016609	14,2435347489306	16,3230303314947	20,8995644315954	10,9588114757663	9,87278236713337
177	Carcharhiniformes	Pentanchidae	Galeus antillensis	Ebert et al. 2021	20,8932341300204	37,3073204323813	43,6686154894896	63,4005769953117	74,2996888955357	8,71966340201166	8,07699965915889	13,6111028992362	4,7188017348117	3,92002058958557	11,4758463641296	20,1920970075542	25,9641803814638	6,00241197256577	3,34761185153239
178	Carcharhiniformes	Pentanchidae	Galeus arae	Ebert et al. 2021	19,9245494134616	37,7363563413355	46,2847204411666	63,1144134659105	72,2758108645019	6,82165545289914	6,25622161963376	13,186421241794	3,84142900985287	3,69284912577822	10,4095901403467	22,0028420575836	27,6855444552926	4,0429334137815	5,02376495688227
179	Carcharhiniformes	Pentanchidae	Galeus atlanticus	Ebert et al. 2021	21,5516559385677	38,1570441585075	43,63982609509	61,6382062810845	68,7560562730204	9,15892053776426	8,99851262086868	17,3247543507916	2,64441411117624	3,04720407252536	9,02569892177033	23,5055948270851	31,183124212985	3,78230503991185	0
180	Carcharhiniformes	Pentanchidae	Galeus cadenati	Ebert et al. 2021	20,1217089791576	35,477019308569	42,7312850047588	61,2986451580497	70,6640088944188	9,27381889211603	8,19013233557426	18,1554518433892	4,34896720672326	4,2949318295335	10,1707409196104	23,487449767213	29,3192694938875	1,95714614058026	1,95810290379811
181	Carcharhiniformes	Pentanchidae	Galeus corriganae	Ebert et al. 2021	20,0569490741264	39,4848798186257	47,0063580160485	63,3843803782459	73,3344450367732	6,83258441916467	6,466222333151	8,16236725869585	3,42333638000951	3,2517543028141	9,94434670537192	20,7353418205441	27,3340989158065	9,54452480982914	6,63141247792174
182	Carcharhiniformes	Pentanchidae	Galeus eastmani	Ebert et al. 2021	18,2911120372599	36,0571455529749	41,8947308005121	60,2431727508771	73,6681121979228	8,34507868242511	9,41143245864452	13,0524580662231	4,90258806402949	5,13464702970394	10,2664677838282	20,9381147828779	26,3706077775191	8,13515162859782	6,02605434754015
183	Carcharhiniformes	Pentanchidae	Galeus gracilis	Ebert et al. 2021	18,6695051345432	41,1332729354667	45,0216319422406	64,3067736323318	74,1974097314179	7,76930594330657	6,73309417632989	13,103388163815	4,02271093099949	3,22359846663612	11,8830918722846	21,120161613562	26,3250651436203	6,58613521181132	4,02121112793016
184	Carcharhiniformes	Pentanchidae	Galeus longirostris	Ebert et al. 2021	20,643270276147	37,861317677756	43,9990650141335	61,5383126766688	72,7812350510981	11,8805175038052	12,443509458578	15,2142639704284	5,21217656012177	5,12435312024353	6,13826918895412	22,5718417047184	27,5560556642748	6,65792563600783	0,282670145683844
185	Carcharhiniformes	Pentanchidae	Galeus melastomus	Ebert et al. 2021	20,0116729360695	37,6598915090802	43,1322595826219	61,8976237858353	70,7783370304877	9,60545693458265	9,32071989626955	17,9995152579621	4,64219842469706	4,55640125772082	8,61071410327614	23,2651397654761	29,1627331190759	4,67599994348299	0
186	Carcharhiniformes	Pentanchidae	Galeus mincaronei	Ebert et al. 2021	18,3292271230317	39,6796003776569	46,9110160712861	64,734845627435	74,1899410492695	6,65497376815321	7,04367423683293	13,7981927167358	3,93050522582562	2,80490432164051	11,2881616141765	20,9205853202964	25,3905754919137	4,85884281609576	3,90009180548541
187	Carcharhiniformes	Pentanchidae	Galeus murinus	Ebert et al. 2021	21,8792392044672	43,0741640468084	47,684353915357	63,276194127258	69,7891769320341	8,51765790975517	7,93431294951052	14,8598011819896	3,6336814452316	4,29211234682359	7,8908261279082	24,5110068818275	29,8837700053506	0,653432416350349	0,56671956368005
188	Carcharhiniformes	Pentanchidae	Galeus nipponensis	Ebert et al. 2021	18,8731273769528	38,096524798567	45,456978173609	65,6283850687965	75,9881656418846	8,74662104511469	7,58331494631171	10,6618132175694	5,26518070547469	4,26626001458643	11,7475786194626	19,3900436180007	24,6901578530335	6,76956152659742	4,3511482740293
189	Carcharhiniformes	Pentanchidae	Galeus piperatus	Ebert et al. 2021	18,761338570167	35,4462585190738	41,4249818354666	59,4280720339213	68,1740422025738	9,3197803346621	9,5226927891095	15,0998076722034	3,84527360253719	3,20093527514351	8,9988065635311	25,4493643663039	31,870491604106	5,59943612245949	0,717235539499139
190	Carcharhiniformes	Pentanchidae	Galeus polli	Ebert et al. 2021	19,542863702197	39,4082220704271	47,5540277483681	62,8957864378318	70,930716910382	8,98134818162489	9,65288234227567	17,5549364902475	3,52735334797466	3,76734381705504	6,76712684949626	24,2893008035626	29,4411715726409	2,89145143470342	0
191	Carcharhiniformes	Pentanchidae	Galeus priapus	Ebert et al. 2021	19,542863702197	39,4082220704271	47,5540277483681	62,8957864378318	70,930716910382	8,98134818162489	9,65288234227567	17,5549364902475	3,52735334797466	3,76734381705504	6,76712684949626	24,2893008035626	29,4411715726409	2,89145143470342	0
83	Carcharhiniformes	Pentanchidae	Galeus sauteri	Ebert et al. 2021	20,3095456279778	38,9009151793236	44,1503202964577	62,156992550512	71,049091832087	8,51030894775575	8,01609689443424	14,0978488557269	4,17497437302227	2,76799622579569	10,7732009752927	24,2862655704951	29,4377283464267	1,67630327992704	3,56555777674147
84	Carcharhiniformes	Pentanchidae	Galeus schultzi	Ebert et al. 2021	18,1187634143786	41,5849975459051	46,6147836070805	65,1570468608235	73,7209252785691	7,51735582029156	7,56156865575156	13,8486164686508	4,40974125709655	3,62112686649245	11,5501359207769	21,1498858595875	26,1348287154758	3,08855131014761	3,09759385663303
85	Carcharhiniformes	Pentanchidae	Galeus springeri	Ebert et al. 2021	18,7218533600283	38,5489597158418	43,3312793207756	61,3813314176079	70,3220480056219	8,2713723123166	8,31148861262396	13,9464046227894	4,4076616262909	3,48442139466438	10,1723413655806	24,3096952291826	29,3975292707661	3,39194734306155	3,45889481658262
86	Carcharhiniformes	Pentanchidae	Halaelurus boesemani	Ebert et al. 2021	18,0593939085745	36,327868040194	42,8760276626544	65,8624434243607	79,9201492182147	8,94568238799561	10,9594459124175	10,768772398542	5,8527684929295	5,32403740191147	14,5010097612061	17,3418799573973	20,9320575115129	11,1742198282634	10,9148308310423
87	Carcharhiniformes	Pentanchidae	Halaelurus buergeri	Ebert et al. 2021	14,6095993864407	39,098560796375	41,6901881808087	63,280220797888	78,5061186371261	8,57276582571819	8,67917785134229	8,48163626260966	5,25273236516868	4,06889586273523	13,284633799155	16,4952552627758	21,6377495519608	9,67677700474169	11,7723221777879
88	Carcharhiniformes	Pentanchidae	Halaelurus lineatus	Ebert et al. 2021	15,1910694494286	35,7886710528518	41,9615068021807	65,7262647487087	79,0939641881583	8,61450875385842	8,74929385085652	10,6675198781391	5,00456782585618	3,68006134775968	15,0910619939717	14,9844902586739	21,3085000685772	10,4631794980586	11,3508787983977
89	Carcharhiniformes	Pentanchidae	Halaelurus maculosus	Ebert et al. 2021	18,3715778810579	38,2327584332923	45,1458843272713	66,4932981466104	80,5941020212077	8,24725773984722	8,7880144862637	11,6778762754825	5,26942189721361	4,07408776102013	13,446965579907	13,9883962071379	19,2637743412272	8,72306107099226	11,4504306315785
90	Carcharhiniformes	Pentanchidae	Halaelurus natalensis	Ebert et al. 2021	18,6589985423897	38,4040852218318	47,0230511120121	68,4141178414324	79,7066083767482	8,72050947881465	7,85459549412554	12,4721222523068	5,57913649906141	4,87596182169763	12,7706660550718	15,0276685083353	20,435456995062	8,20398717824693	8,2391393903689
91	Carcharhiniformes	Pentanchidae	Halaelurus quagga	Ebert et al. 2021	18,9925869185109	42,863843968807	49,0539322110824	71,2638321440465	81,8496012186459	8,87815627638291	7,38106334159038	8,21879545685745	4,19383390906585	3,84346016838111	13,7988216973922	13,9478701954303	18,0856017020699	6,50220540478503	11,4987318813803
92	Carcharhiniformes	Pentanchidae	Halaelurus sellus	Ebert et al. 2021	16,6222632794457	37,2739356065752	41,6143893492732	66,539111533759	80,3594076891727	9,35405515554952	7,61177013992664	7,34287189240592	4,57472626001902	3,69675859258253	15,5508653715528	15,0490422496943	19,9676130960467	16,5846379567993	9,82536068468958
93	Carcharhiniformes	Pentanchidae	Haploblepharus edwardsii	Ebert et al. 2021	15,3017776052827	39,0898347852273	47,3569441409473	67,5376291131108	80,9315169166577	8,84077870656956	9,31888723279117	11,3970688157524	5,68864130771564	5,63787122227622	11,7374132043534	15,2642055677498	19,9210291433336	7,65554182117841	11,7414356736495
94	Carcharhiniformes	Pentanchidae	Haploblepharus fuscus	Ebert et al. 2021	15,3301293569068	38,3598458143411	45,066304572547	64,449079318743	78,9274309556994	11,4680312154001	11,0063264295011	12,7271430804392	6,02659748268933	5,63863328600631	8,11305180167695	15,8427047143759	21,1299614840207	7,06590065151289	8,87017547521049
95	Carcharhiniformes	Pentanchidae	Haploblepharus kistnasamyi	Ebert et al. 2021	15,7080012964465	37,2628153974541	44,9940405632977	65,551303869971	79,8215842689131	10,1711487615828	13,3908966588244	11,5927836362542	6,89607798851675	6,74560846142191	10,4360029537416	15,3781943526321	20,6287591568055	9,56096678736256	9,77423701711227
96	Carcharhiniformes	Pentanchidae	Haploblepharus pictus	Ebert et al. 2021	16,7065175355055	37,8371010683105	44,1332702328031	65,4900896008689	79,0567615645598	9,63568574109899	10,4412827030563	13,066744462635	5,93791351299883	5,7554813875537	11,8080888821837	17,0566646094503	21,4074708042296	6,35012490035471	8,61078762548459
97	Carcharhiniformes	Pentanchidae	Holohalaelurus favus	Ebert et al. 2021	15,2241349211853	36,829099092773	44,3768382428871	63,0224827336423	80,1151170225232	7,35268892989997	9,85840597533697	15,3224644069219	3,57486269634103	5,0605444840376	11,3148476219069	14,9318639492104	19,7086160152057	6,15790850161995	12,0443945779865
98	Carcharhiniformes	Pentanchidae	Holohalaelurus grennian	Ebert et al. 2021	15,881818719318	34,3332266764976	40,4580751687236	59,4394342782317	76,7794446772732	8,46900198764288	9,82098606563221	15,3735394824477	4,31627606498879	4,86883382922965	10,5467017822705	18,3989780072446	23,3572818505425	5,47779943761706	10,8277193580418
99	Carcharhiniformes	Pentanchidae	Holohalaelurus melanostigma	Ebert et al. 2021	15,3520842437203	32,5651062010034	39,9182656338651	58,8764925365837	73,2923929933653	6,9182597668265	9,81244816091157	14,5864357110557	4,29006551743695	4,24004358123165	12,1772341085285	20,6607980345855	27,1638670389991	5,47590266018047	9,54421584965257
100	Carcharhiniformes	Pentanchidae	Holohalaelurus punctatus	Ebert et al. 2021	17,5414983225008	36,2291356139439	41,3809019015137	61,7025139008945	76,8384661273856	9,51874294519821	10,5213291985745	13,1793480623971	4,59523047570018	5,42350116442275	10,9619227672042	17,7192271502688	23,3076519706485	3,30484309425128	11,7898673479859
101	Carcharhiniformes	Pentanchidae	Holohalaelurus regani	Ebert et al. 2021	15,5704405425439	34,591963193557	40,8657215443599	61,2264366814486	77,2271433609826	8,64717590040252	10,9257175937345	15,5478189744324	5,28894870119386	5,39358160268921	11,6288115766798	18,4611553341158	22,9260574605215	5,23779483824058	10,7149741090612
102	Carcharhiniformes	Pentanchidae	Parmaturus albimarginatus	Ebert et al. 2021	18,2605359320553	48,2307112066623	55,6290473695766	69,246664826171	83,1100536714628	3,65368102760526	4,32725897295993	11,273181006954	4,24289325922077	6,35366646305277	7,50498346814602	12,6557918008091	18,175583288589	5,99205253673202	9,22864390973455
103	Carcharhiniformes	Pentanchidae	Parmaturus albipenis	Ebert et al. 2021	16,0999163153353	46,9153754319305	47,4915146706892	65,5327891039914	78,2769481905175	11,4566458429768	11,028634331063	10,940427346209	5,6850782350515	5,51168639275176	7,16022428098914	17,1346144689459	22,310909945169	5,11009131825415	5,8864084494334
104	Carcharhiniformes	Pentanchidae	Parmaturus angelae	Ebert et al. 2021	18,4853382841602	49,1859723189935	48,1557553906005	64,9055143530138	76,2525747814357	9,84013800285006	10,6817423403309	10,8290932095337	5,23780382420941	4,87868771202884	7,02712338624385	17,6363859688407	23,9264289153798	1,5436623147652	4,81407768203909
105	Carcharhiniformes	Pentanchidae	Parmaturus bigus	Ebert et al. 2021	18,8825816500441	52,0687895602043	57,2304851181993	71,4925196929999	85,5701637381815	6,87065072833281	9,02789599774061	10,9795091920234	2,81340682864595	4,64665873967845	7,82941190922359	10,4252070398439	14,8098359878743	3,5953218159369	9,87220938380603
106	Carcharhiniformes	Pentanchidae	Parmaturus campechiensis	Ebert et al. 2021	19,4297673668406	50,4406094080581	51,3292189934946	66,9739994909064	81,1281922417355	10,3324694103666	13,2427369931698	12,7488814396697	4,24573612388495	5,33172272528967	5,40356535059527	14,5524682669711	18,8826765366768	2,52164354189142	5,9129849947819
107	Carcharhiniformes	Pentanchidae	Parmaturus lanatus	Ebert et al. 2021	16,6121766983492	45,1434298705305	47,0219480708899	62,482173292228	74,4239644859159	7,46277448673971	9,45962659608946	10,2619670164878	3,69521758419282	5,49252794399615	8,00201541514357	19,1891997049912	25,5936204024701	4,24002307554698	6,93409753331184
108	Carcharhiniformes	Pentanchidae	Parmaturus macmillani	Ebert et al. 2021	19,2210219739616	48,9207763698407	50,733465191593	68,8736551544263	79,6868221434937	9,18089938924993	8,70744854267643	11,3246321371906	5,33476059031929	6,6453737312265	9,12184572583625	16,5085526744767	22,0860918515943	3,01073702971158	4,95574778847617
109	Carcharhiniformes	Pentanchidae	Parmaturus melanobranchus	Ebert et al. 2021	20,214163389221	40,108611495191	45,446268253574	60,3596726313678	72,949605457042	8,69693803025572	10,6479552933164	14,040070779353	4,0899348900358	4,09358555051199	6,06831037654607	20,416883696259	27,1365979364642	3,08576422774298	7,32770132034394
110	Carcharhiniformes	Pentanchidae	Parmaturus nigripalatum	Ebert et al. 2021	18,3598738581992	51,7513701609395	56,6443018703784	72,5055676381035	84,1650065245759	6,96855154414963	8,17240104393214	10,0914310569813	3,43392779469334	4,01130926489778	9,32936059156155	11,288038277512	15,8663331883428	4,93736407133536	8,36774684645498
111	Carcharhiniformes	Pentanchidae	Parmaturus pilosus	Ebert et al. 2021	19,1837045216431	47,0963626009121	49,2475883265878	66,4595895264469	77,3598316719342	7,96080460119899	9,17718354801828	13,5023497241628	5,63644702578393	4,67840731740187	9,86823285962083	19,0820642794107	23,3774513426685	1,33232185786886	2,74302581870824
112	Carcharhiniformes	Pentanchidae	Parmaturus xaniurus	Ebert et al. 2021	21,3656541852902	46,5480704012244	47,8403537452825	67,263452407868	77,829657907094	11,0936277152646	9,72106036626724	11,8509017548131	6,44032939703299	5,58974938694586	8,19209899302597	18,994721647333	23,7398911285414	6,63055009652342	0
